# Supplementary material for: Potential Regulatory Role of miR-15b, miR-99b, and miR-181a of the Shikonin-Induced MAPK/ERK Apoptotic Signaling Pathway in Renal Carcinoma
Source: Biomedicines. 2025 Nov 27;13(12):2898. doi: 10.3390/biomedicines13122898 (PMC12730689; doi:10.3390/biomedicines13122898)
Supplement: Supplementary file 1 [file biomedicines-13-02898-s001.zip]

Archive with 1 entries (1 files):
- biomedicines-3945458-supplementary.pdf
